# Supplementary material for: Listeria monocytogenes in Stone Fruits Linked to a Multistate Outbreak: Enumeration of Cells and Whole-Genome Sequencing
Source: Appl Environ Microbiol. 2016 Nov 21;82(24):7030–40. doi: 10.1128/AEM.01486-16 (PMC5118914; doi:10.1128/AEM.01486-16)
Supplement: Supplemental material [file AEM.01486-16_zam999117554sd2.xlsx]

## Sheet: Table S1
Table S1. SNPs specific to the entire set of outbreak isolates when compared to epidemiologically unrelated clinical isolates, their corresponding amino acid changes, genes containing the SNPs and their encoded proteins
Isolate	SNP positiona	Nucleotide in the	Nucleotide	Nucleotide in the	Nucleotide	NonSynonomous	Amino acid in the	Amino acid	Gene starta	Gene enda	Putative protein ID and function
		reference genome	change	reference genomeb	changeb		reference genome	change
PNUSAL000957	49352	T	C			Yes	V	A	49033	50127	KO21_RS00240|agmatine deiminase
	53454	G	A			No			53191	53850	KO21_RS00260|cytochrome o ubiquinol oxidase
	88808	G	A			No			88287	89984	KO21_RS00485|hypothetical protein
	249481	A	G			No			249041	249520	KO21_RS01280|2-amino-4-hydroxy-6- hydroxymethyldihydropteridine diphosphokinase
	340390	C	A			Yes	L	I	339982	341301	KO21_RS01710|transcriptional regulator
	627575c	A	C	T	G	Yes	Y	D	626724	627902	KO21_RS03080|ATP phosphoribosyltransferase regulatory subunit
	760144c	T	A			Yes	L	M	759139	760374	KO21_RS03750|flagellar hook protein FlgE
	805838	C	T			No			805239	806075	KO21_RS03995|hydrolase
	858008	G	A			Yes	V	I	857492	859540	KO21_RS04245|Na+/H+ antiporter
	1023394	C	A	G	T	Yes	L	F	1023169	1024068	KO21_RS05065|hypothetical protein
	1287923c	T	A			No			1286904	1288316	KO21_RS06480|RNA helicase
	1318780	C	T			Yes	A	V	1318542	1319081	KO21_RS06645|ATP-dependent protease subunit HslV
	1328704	A	G			Yes	I	M	1326383	1328842	KO21_RS06690|DNA topoisomerase IV subunit A
	1499048	C	A	G	T	Yes	G	V	1498000	1499121	KO21_RS07505|Nif3-like dinuclear metal center hexameric protein
	1504841	C	T	G	A	No			1504496	1506562	KO21_RS07535|glycine--tRNA ligase subunit beta
	1645676	T	G	A	C	No			1644931	1646127	KO21_RS08195|ornithine acetyltransferase
	1741587	G	T	C	A	No			1740211	1741620	KO21_RS08615|2-succinylbenzoate-CoA ligase
	1938782c	G	C			Yes	K	N	1938593	1939315	KO21_RS09635|manganese ABC transporter ATP-binding protein
	2104418c	G	C			No			2104265	2106922	KO21_RS10435|glycosyl hydrolase family 38
	2160680	G	A	C	T	Yes	P	S	2160483	2161040	KO21_RS10675|rRNA methyltransferase
	2355303	A	C						Non coding
	2358598	G	A			No			2358284	2359153	KO21_RS11635|shikimate 5-dehydrogenase
	2427859c	A	G			Yes	D	G	2426907	2428430	KO21_RS11980|glutamate:gamma-aminobutyrate antiporter
	2515152	T	C	A	G	No			2514211	2517491	KO21_RS12505|glycosyl hydrolase family 31
	2647562c	T	C			No			2647285	2647917	KO21_RS13120|amidase
	2734870c	C	T			No			2734510	2736579	KO21_RS13635|PTS sugar transporter subunit IIA
PNUSAL000730	3306	A	T			Yes	L	F	2803	4146	KO21_RS00015|MATE family efflux transporter
	171458	T	C			Yes	L	S	171019	171825	KO21_RS00945|zinc ABC transporter permease
	202228	T	C			No			200657	202948	KO21_RS01065|alpha-glucosidase
	209800	C	T			No			209071	209952	KO21_RS01100|4-diphosphocytidyl-2C-methyl-D-erythritolkinase
	419333	C	T			Yes	T	I	419044	420813	KO21_RS02060|internalin
	555396	G	T			Yes	R	L	555194	556153	KO21_RS02720|membrane protein
	627575c	A	C	T	G	Yes	Y	D	626724	627902	KO21_RS03080|ATP phosphoribosyltransferase regulatory subunit
	692378	T	G			Yes	V	G	691024	693054	KO21_RS03385|PTS fructose transporter subunit IIA
	719903	T	C			No			718561	720699	KO21_RS03530|hypothetical protein
	720229	T	G			No	Stop	E	718561	720699	KO21_RS03530 | hypothetical protein
	760144c	T	A			Yes	L	M	759139	760374	KO21_RS03750|flagellar hook protein FlgE
	768802	A	G			Yes	K	E	768346	769221	KO21_RS03795|flagellar hook protein FlgL
	784912	C	T						Non coding
	786893	T	A			Yes	L	I	785354	787159	KO21_RS03895|glutamine--fructose-6-phosphateaminotransferase
	937636	C	T			Yes	A	V	937182	938060	KO21_RS04585|sugar ABC transporter permease
	949097	C	T						Non coding
	976906	T	A			Yes	N	K	976550	976942	KO21_RS04810|hypothetical protein
	1060089	G	T			Yes	A	S	1060020	1060787	KO21_RS05275|membrane protein
	1060577	T	C			No			1060020	1060787	KO21_RS05275|membrane protein
	1086808	A	G			No			1086608	1087480	KO21_RS05415|DNA-binding protein
	1091936	G	T			No			1091769	1092620	KO21_RS05445|membrane protein
	1132062	A	G			No			1131688	1132896	KO21_RS05655|cell division protein FtsW
	1137101	G	A			Yes	G	R	1136768	1137661	KO21_RS05665|ABC transporter substrate-binding protein
	1168072	T	A			Yes	I	K	1167504	1168421	KO21_RS05795|hypothetical protein - bacteriocin biosynthesis cyclodehydratase
	1170019	A	G			Yes	STOP	W	1169720	1170307	KO21_RS05805|CAAX protease
	1179980	T	C	A	G	Yes	K	R	1179553	1180284	KO21_RS05885|transcriptional regulator
	1194267	C	A			Yes	H	N	1193574	1194317	KO21_RS05970|alpha-L-fucosidase
	1209399	C	T			Yes	S	L	1208000	1209409	KO21_RS06065|aldehyde dehydrogenase
	1223169	C	G			Yes	T	S	1223042	1223563	KO21_RS06130|ethanolamine utilization protein
	1257033	G	A			Yes	V	I	1256892	1259300	KO21_RS06345|phenylalanine--tRNA ligase subunit beta
	1287923c	T	A			No			1286904	1288316	KO21_RS06480|RNA helicase
	1406484	A	G			No			1405939	1406805	KO21_RS07090|phosphate acetyltransferase
	1524940	C	T			No			1524779	1525216	KO21_RS07635|MerR family transcriptional regulator
	1546151	C	T	G	A	Yes	G	R	1545912	1548551	KO21_RS07765|alanine--tRNA ligase
	1597952	A	G	T	C	No			1597343	1598053	KO21_RS07995|type IV leader peptidase/methyltransferase
	1608466	G	T	C	A	Yes	P	T	1607951	1608535	KO21_RS08035|GTP-binding protein
	1645676	T	G	A	C	No			1644931	1646127	KO21_RS08195|ornithine acetyltransferase
	1710977	C	T	G	A	Yes	A	T	1710144	1711949	KO21_RS08490|multidrug ABC transporter ATP-binding protein
	1873731	G	A	C	T	No			1873615	1874508	KO21_RS09320|internalin
	1938782c	G	C			Yes	K	N	1938593	1939315	KO21_RS09635|manganese ABC transporter ATP-binding protein
	1948183	C	T			No			1947760	1948293	KO21_RS09690|peptide-methionine (S)-S-oxide reductase
	2029324	C	T			No			2028685	2029359	KO21_RS10090|cytidylate kinase
	2085559	T	A			Yes	I	L	2085182	2086129	KO21_RS10345|DNA-directed RNA polymerase sigma-70 factor
	2104418c	G	C			No			2104265	2106922	KO21_RS10435|glycosyl hydrolase family 38
	2202466	G	A	C	T	No			2201815	2203821	KO21_RS10910|hypothetical protein
	2405057	T	C	A	G	Yes	K	E	2405016	2405732	KO21_RS11880|cysteine ABC transporter permease
	2427859c	A	G			Yes	D	G	2426907	2428430	KO21_RS11980|glutamate:gamma-aminobutyrate antiporter
	2440903	G	A	C	T	No			2440894	2441301	KO21_RS12100|DNA mismatch repair protein MutT
	2447050	A	T	T	A	No			2447048	2447443	KO21_RS12135|hypothetical protein
	2647562c	T	C			No			2647285	2647917	KO21_RS13120|amidase
	2676763	A	G			No			2676119	2676988	KO21_RS13270|hypothetical protein
	2715826	G	A						Non coding
	2734870c	C	T			No			2734510	2736579	KO21_RS13635|PTS sugar transporter subunit IIA
	2767299	T	C			Yes	Y	H	2767005	2767844	KO21_RS13795|HAD family hydrolase
	2866474	T	C	A	G	No			2866036	2867502	KO21_RS14240|catalase
	2879462	C	T	G	A	Yes	W	Stop	2879338	2879703	KO21_RS14320|hypothetical protein
aSNP position based on the reference genome CFSAN023463.
bThese SNPs are in genes encoded on the reverse strand.
cThese SNPs are shared by both unrelated clinical isolates.
