# Supplementary material for: Listeria monocytogenes in Stone Fruits Linked to a Multistate Outbreak: Enumeration of Cells and Whole-Genome Sequencing
Source: Appl Environ Microbiol. 2016 Nov 21;82(24):7030–40. doi: 10.1128/AEM.01486-16 (PMC5118914; doi:10.1128/AEM.01486-16)
Supplement: Supplemental material [file AEM.01486-16_zam999117554sd3.xls]

## Sheet: Sequence Data
Table S2.SNP matrix of outbreak-associated isolates
Isolate ID		9153a	65221	166408	173485	204476	251820	329912	418343	445133	456557	485765	519566	529848	530023	603690	652277	700173	736211	739600	798493	894415	908307	980327	985005	1072805	1121472	1176662	1289591	1371992	1404339	1425234	1528096	1580853	1645456	1652911	1657553	1689914	1721924	1850273	1896316	1909450	1916085	1928625	2041824	2060699	2290191	2294006	2369976
CFSAN023463		T	G	G	A	G	A	A	A	C	T	G	A	C	C	A	G	C	G	T	G	G	T	G	T	A	A	A	G	A	C	G	A	A	G	G	G	C	G	C	T	C	C	A	A	C	T	T	G
CFSAN023472		G	.b	C	G	A	G	.	G	T	C	A	.	T	.	.	A	.	.	.	A	A	C	A	.	C	T	T	.	.	T	T	.	G	T	A	.	T	A	.	A	.	.	G	G	.	C	G	A
CFSAN023496		G	.	C	G	A	G	.	G	T	C	.	.	T	.	.	A	.	.	.	A	A	C	A	.	C	T	T	.	.	T	T	.	G	T	A	.	T	A	.	A	.	.	G	G	.	C	G	A
CFSAN023493		G	.	C	G	A	G	.	G	T	C	.	.	T	.	.	A	.	.	.	A	A	C	A	.	C	T	T	.	.	T	T	.	G	T	A	.	T	A	.	A	.	.	G	G	.	C	G	A
CFSAN023466		G	.	C	G	A	G	.	G	T	C	.	.	T	.	.	A	.	.	A	A	A	C	A	.	C	T	T	.	.	T	T	.	G	T	A	.	T	A	.	A	.	.	G	G	.	C	G	A
CFSAN023467		G	.	C	G	A	G	.	G	T	C	.	.	T	.	.	A	.	.	.	A	A	C	A	.	C	T	T	.	.	T	T	.	G	T	A	.	T	A	.	A	.	.	G	G	.	C	G	A
CFSAN024077		G	.	C	G	A	G	.	G	T	C	.	.	T	.	.	A	.	.	.	A	A	C	A	.	C	T	T	.	.	T	T	.	G	T	A	.	T	A	.	A	.	.	G	G	T	C	G	A
PNUSAL001024		G	.	C	G	A	G	.	G	T	C	.	.	T	.	.	A	.	.	.	A	A	C	A	.	C	T	T	.	.	T	T	.	G	T	A	.	T	A	.	A	.	.	G	G	.	C	G	A
CFSAN023473		G	.	C	G	A	G	.	G	T	C	.	.	T	.	.	A	.	.	.	A	A	C	A	.	C	T	T	.	.	T	T	.	G	T	A	.	T	A	.	A	.	.	G	G	.	C	G	A
CFSAN023481		G	.	C	G	A	G	.	G	T	C	.	.	T	.	.	A	.	.	.	A	A	C	A	.	C	T	T	.	.	T	T	.	G	T	A	.	T	A	.	A	.	.	G	G	.	C	G	A
CFSAN023504		G	.	C	G	A	G	.	G	T	C	.	.	T	.	.	A	.	.	.	A	A	C	A	.	C	T	T	.	.	T	T	.	G	T	A	.	T	A	.	A	.	.	G	G	.	C	G	A
CFSAN023502		G	.	C	G	A	G	.	G	T	C	.	.	T	.	.	A	.	A	.	A	A	C	A	.	C	T	T	.	.	T	T	.	G	T	A	.	T	A	.	A	.	.	G	G	.	C	G	A
CFSAN023500		G	.	C	G	A	G	.	G	T	C	.	.	T	.	.	A	.	.	.	A	A	C	A	.	C	T	T	.	.	T	T	.	G	T	A	.	T	A	.	A	.	.	G	G	.	C	G	A
CFSAN023489		.	.	.	.	.	.	.	.	.	.	.	.	.	.	.	.	.	.	.	.	.	C	.	.	.	.	.	.	.	.	.	.	.	.	.	.	.	.	.	.	.	.	.	.	.	.	.	.
PNUSAL000870		.	.	.	.	.	.	.	.	.	.	.	.	.	.	.	.	.	.	.	.	.	C	.	.	.	.	.	.	.	.	.	.	.	.	.	.	.	.	.	.	.	.	.	.	.	.	.	.
CFSAN023462		.	.	.	.	.	.	.	.	.	.	.	.	.	.	.	.	.	.	.	.	.	C	.	.	.	.	.	.	.	.	.	.	.	.	.	.	.	.	.	.	.	.	.	.	.	.	.	.
CFSAN023468		.	.	.	.	.	.	.	.	.	.	.	.	.	.	.	.	.	.	.	.	.	C	.	.	.	.	.	.	.	.	.	.	.	.	.	.	.	.	.	.	.	.	.	.	.	.	.	.
CFSAN023475		.	.	.	.	.	.	.	.	.	.	.	.	.	.	.	.	.	.	.	.	.	C	.	.	.	.	.	.	.	.	.	.	.	.	.	.	.	.	.	.	.	.	.	.	.	.	.	.
CFSAN023478		.	.	.	.	.	.	.	.	.	.	.	.	.	.	.	.	.	.	.	.	.	C	.	.	.	.	.	.	.	.	.	.	.	.	.	.	.	.	.	.	.	.	.	.	.	.	.	.
CFSAN023458		.	.	.	.	.	.	.	.	.	.	.	.	.	.	.	.	.	.	.	.	.	C	.	.	.	.	.	.	.	.	.	.	.	.	.	.	.	.	.	.	.	.	.	.	.	.	.	.
CFSAN023086		.	.	.	.	.	.	.	.	.	.	.	.	.	.	.	.	.	.	.	.	.	C	.	.	.	.	.	.	.	.	.	.	.	.	.	.	.	.	.	.	.	.	.	.	.	.	.	.
CFSAN023474		.	.	.	.	.	.	.	.	.	.	.	.	.	.	.	.	.	.	.	.	.	C	.	.	.	.	.	.	.	.	.	.	.	.	.	.	.	.	.	.	T	.	.	.	.	.	.	.
CFSAN023506		.	.	.	.	.	.	.	.	.	.	.	.	.	.	.	.	.	.	.	.	.	C	.	.	.	.	.	.	.	.	.	.	.	.	.	.	.	.	.	.	.	.	.	.	.	.	.	.
CFSAN023469		.	.	.	.	.	.	.	.	.	.	.	.	.	.	.	.	.	.	.	.	.	C	.	.	.	.	.	.	.	.	.	G	.	.	.	.	.	.	.	.	.	.	.	.	.	.	.	.
CFSAN023085		.	.	.	.	.	.	C	.	.	.	.	.	.	.	.	.	T	.	.	.	.	C	.	A	.	.	.	T	C	.	.	.	G	.	.	.	.	.	A	.	.	G	.	G	.	.	.	.
CFSAN023464		.	A	.	.	.	.	.	.	.	.	.	.	.	.	.	.	T	.	.	.	.	C	.	A	.	.	.	.	C	.	.	.	G	.	.	.	.	.	A	.	.	G	.	G	.	.	.	.
CFSAN023465		.	A	.	.	.	.	.	.	.	.	.	.	.	.	.	.	T	.	.	.	.	C	.	A	.	.	.	.	C	.	.	.	G	.	.	.	.	.	A	.	.	G	.	G	.	.	.	.
CFSAN023470		.	A	.	.	.	.	.	.	.	.	.	.	.	.	.	.	T	.	.	.	.	C	.	A	.	.	.	.	C	.	.	.	G	.	.	.	.	.	A	.	.	G	.	G	.	.	.	.
CFSAN023471		.	A	.	.	.	.	.	.	.	.	.	.	.	.	.	.	T	.	.	.	.	C	.	A	.	.	.	.	C	.	.	.	G	.	.	.	.	.	A	.	.	G	.	G	.	.	.	.
CFSAN023483		.	.	.	.	.	.	.	.	.	.	.	.	.	.	.	.	T	.	.	.	.	C	.	A	.	.	.	.	C	.	.	.	G	.	.	.	.	.	A	.	.	G	.	G	.	.	.	.
CFSAN023484		.	.	.	.	.	.	.	.	.	.	.	.	.	.	.	.	T	.	.	.	.	C	.	A	.	.	.	.	C	.	.	.	G	.	.	.	.	.	A	.	.	G	.	G	.	.	.	.
CFSAN023491		.	A	.	.	.	.	.	.	.	.	.	.	.	.	.	.	T	.	.	.	.	C	.	A	.	.	.	.	C	.	.	.	G	.	.	.	.	.	A	.	.	G	.	G	.	.	.	.
CFSAN023492		.	.	.	.	.	.	.	.	.	.	.	.	.	.	.	.	T	.	.	.	.	C	.	A	.	.	.	.	C	.	.	.	G	.	.	.	.	.	A	.	.	G	.	G	.	.	.	.
CFSAN023495		.	.	.	.	.	.	.	.	.	.	.	.	.	.	.	.	T	.	.	.	.	C	.	A	.	.	.	.	C	.	.	.	G	.	.	.	.	.	A	.	.	G	.	G	.	.	.	.
CFSAN023498		.	.	.	.	.	.	.	.	.	.	.	.	.	.	.	.	T	.	.	.	.	C	.	A	.	.	.	.	C	.	.	.	G	.	.	A	.	.	A	.	.	G	.	G	.	.	.	.
CFSAN023503		.	.	.	.	.	.	.	.	.	.	.	.	.	.	.	.	T	.	.	.	.	C	.	A	.	.	.	.	C	.	.	.	G	.	.	.	.	.	A	.	.	G	.	G	.	.	.	.
CFSAN023507		.	.	.	.	.	.	.	.	.	.	.	.	.	.	.	.	T	.	.	.	.	C	.	A	.	.	.	.	C	.	.	.	G	.	.	.	.	.	A	.	.	G	.	G	.	.	.	.
CFSAN023508		.	.	.	.	.	.	.	.	.	.	.	.	.	.	.	.	T	.	.	.	.	C	.	A	.	.	.	.	C	.	.	.	G	.	.	A	.	.	A	.	.	G	.	G	.	.	.	.
CFSAN024089		.	A	.	.	.	.	.	.	.	.	.	G	.	.	.	.	T	.	.	.	.	C	.	A	.	.	.	.	C	.	.	.	G	.	.	.	.	.	A	.	.	G	.	G	.	.	.	.
CFSAN023494		.	.	.	.	.	.	.	.	.	.	.	.	.	.	.	.	T	.	.	.	.	C	.	A	.	.	.	.	C	.	.	.	G	.	.	.	.	.	A	.	.	G	.	G	.	.	.	.
CFSAN023497		.	.	.	.	.	.	.	.	.	.	.	.	.	.	.	.	T	.	.	.	.	C	.	A	.	.	.	.	C	.	.	.	G	.	.	.	.	.	A	.	.	G	.	G	.	.	.	.
CFSAN023479		.	.	.	.	.	.	.	.	.	.	.	.	.	T	.	.	T	.	.	.	.	C	.	A	.	.	.	.	C	.	.	.	G	.	.	.	.	.	A	.	.	G	.	G	.	.	.	.
CFSAN023499		.	.	.	.	.	.	.	.	.	.	.	.	.	.	G	.	T	.	.	.	.	C	.	A	.	.	.	.	C	.	.	.	G	.	.	.	.	.	A	.	.	G	.	G	.	.	.	.
CFSAN023480		.	.	.	.	.	.	.	.	.	.	.	.	.	.	.	.	T	.	.	.	.	C	.	A	.	.	.	.	C	.	.	.	G	.	.	.	.	.	A	.	.	G	.	G	.	.	.	.
CFSAN023482		.	.	.	.	.	.	.	.	.	.	.	.	.	.	.	.	T	.	.	.	.	C	.	A	.	.	.	.	C	.	.	.	G	.	.	.	.	.	A	.	.	G	.	G	.	.	.	.
CFSAN023501		.	.	.	.	.	.	.	.	.	.	.	.	.	T	.	.	T	.	.	.	.	C	.	A	.	.	.	.	C	.	.	.	G	.	.	.	.	.	A	.	.	G	.	G	.	.	.	.
CFSAN024082		.	A	.	.	.	.	.	.	.	.	.	.	.	.	.	.	T	.	.	.	.	C	.	A	.	.	.	.	C	.	.	.	G	.	.	.	.	.	A	.	.	G	.	G	.	.	.	.
a Based on the position in the reference genome of CFSAN023463.
b A period (.) indicates the nucleotide is the same as the one in the reference strain (CFSAN023463) on the top row.
[truncated: 10 more columns]
