# Supplementary material for: Listeria monocytogenes in Stone Fruits Linked to a Multistate Outbreak: Enumeration of Cells and Whole-Genome Sequencing
Source: Appl Environ Microbiol. 2016 Nov 21;82(24):7030–40. doi: 10.1128/AEM.01486-16 (PMC5118914; doi:10.1128/AEM.01486-16)
Supplement: Supplemental material [file AEM.01486-16_zam999117554sd4.xlsx]

## Sheet: Table S3
Table S3. SNPs, amino acid changes, and genes containing the SNPs and their encoded proteins among outbreak-associated isolates
SNP positiona	Nucleotide in the	Nucleotide	Nucleotide in the	Nucleotide	NonSynonomous	Amino acid in the	Amino acid	Gene starta	Gene enda	Protein ID and function	Putative protein ID and function
	reference genome	change	reference genomeb	changeb		reference genome	change
9153	T	G			No			7747	10275	KO21_RS00035	KO21_RS00035|DNA gyrase subunit A
65221	G	A			Yes	E	K	64750	66042	KO21_RS00325	KO21_RS00325|adenylosuccinate synthetase
166408	G	C			Yes	S	T	166179	166886	KO21_RS00920	KO21_RS00920|hypothetical protein, WXG100 family a possible novel secretion system
173485	A	G			No			172787	175126	KO21_RS00955	KO21_RS00955|ATP-dependent helicase
204476	G	A			Yes	A	T	202952	204613	KO21_RS01070	KO21_RS01070|glucohydrolase
251820	A	G			No			250706	252202	KO21_RS01290	KO21_RS01290|lysine--tRNA ligase
329912	A	C			Yes	Y	S	328423	330573	KO21_RS01660	KO21_RS01660|anaerobic ribonucleoside triphosphate reductase
418343	A	G			Yes	D	G	417706	418470	KO21_RS02050	KO21_RS02050|D-beta-hydroxybutyrate permease
445133	C	T			Yes	A	V	444919	446838	KO21_RS02205	KO21_RS02205|3D-(3,5/4)-trihydroxycyclohexane-1,2-dione acylhydrolase (decyclizing)
456557	T	C			Yes	M	T	456157	456807	KO21_RS02275	KO21_RS02275|GntR family transcriptional regulator
485765	G	A			Yes	G	D	485683	486003	KO21_RS02425	KO21_RS02425|PTS fructose transporter subunit IIB
519566	A	G	T	C	Yes	F	S	518077	520236	KO21_RS02550	KO21_RS02550|transglutaminase
529848	C	T			Yes	P	L	528779	530317	KO21_RS02585	KO21_RS02585|transcriptional regulator
530023	C	T			No			528779	530317	KO21_RS02585	KO21_RS02585|transcriptional regulator
603690	A	G	T	C	No			603189	603710		KO21_RS02955 | PTS sorbitol transporter subunit IIC
652277	G	A			Yes	G	R	651719	653488	KO21_RS03185	KO21_RS03185|cytochrome C5
700173	C	T						Non coding
736211	G	A						Non coding
739600	T	A						Non coding
798493	G	A			Yes	G	E	798192	799565	KO21_RS03955	KO21_RS03955|6-phospho-beta-glucosidase
894415	G	A						Non coding
908307	T	C			Yes	I	T	907763	909148	KO21_RS04470	KO21_RS04470|antiporter
980327	G	A			Yes	G	E	980158	980832	KO21_RS04840	KO21_RS04840|hypothetical protein, Bacteriocin-protection, YdeI or OmpD-Associated
985005	T	A			No			984868	985260	KO21_RS04865	KO21_RS04865|GntR family transcriptional regulator
1072805	A	C			Yes	D	A	1071538	1073256	KO21_RS05335	KO21_RS05335|phosphoenolpyruvate--protein phosphotransferase
1121472	A	T			No			1121152	1122555	KO21_RS05595	KO21_RS05595|dihydrolipoyl dehydrogenase
1176662	A	T						Non coding
1289591	G	T	C	A	Yes	F	L	1289528	1290733	KO21_RS06500	KO21_RS06500|quinolone MFS transporter
1371992	A	C			Yes	H	Q	1371153	1372097	KO21_RS06890	KO21_RS06890|bifunctional riboflavin kinase/FMN adenylyltransferase
1404339	C	T			No			1404118	1405809	KO21_RS07085	KO21_RS07085|DNA repair protein RecN
1425234	G	T			Yes	A	S	1423569	1425842	KO21_RS07175	KO21_RS07175|cell division protein FtsK
1528096	A	G	T	C	No			1527673	1528704	KO21_RS07650	KO21_RS07650|DNA polymerase III subunit delta
1580853	A	G	T	C	Yes	V	A	1580813	1581820	KO21_RS07905	KO21_RS07905|Holliday junction DNA helicase RuvB
1645456	G	T	C	A	No			1644931	1646127		KO21_RS08195|bifunctional ornithine acetyltransferase/N-acetylglutamate synthase
1652911	G	A			Yes	G	N	1652533	1653135	KO21_RS08225	KO21_RS08225|30S ribosomal protein S4
1657553	G	A	C	T	Yes	S	L	1657363	1657887	KO21_RS08245	KO21_RS08245|general stress protein
1689914	C	T			No			1689366	1691966	KO21_RS08410	KO21_RS08410|bifunctional acetaldehyde-CoA/alcohol dehydrogenase
1721924	G	A	C	T	Yes	A	V	1721518	1722408	KO21_RS08545	KO21_RS08545|N-acetylmuramic acid 6-phosphate etherase
1850273	C	A	G	T	Yes	V	L	1849899	1851428	KO21_RS09200	KO21_RS09200|bifunctional purine biosynthesis protein PurH
1896316	T	A	A	T	Yes	N	I	1896054	1897067	KO21_RS09435	KO21_RS09435|phosphate acyltransferase
1909450	C	T	G	A	Yes	G	D	1909236	1910570	KO21_RS09500	KO21_RS09500|16S rRNA (cytosine(967)-C(5))-methyltransferase
1916085	C	G	G	C	Yes	R	T	1915478	1916095	KO21_RS09525	KO21_RS09525|guanylate kinase
1928625	A	G	T	C	Yes	V	A	1928168	1929079	KO21_RS09580	KO21_RS09580|aspartate carbamoyltransferase
2041824	A	G	T	C	Yes	V	A	2041634	2042152	KO21_RS10130	KO21_RS10130|acyl-CoA thioesterase
2060699	C	T	G	A	Yes	V	I	2060211	2060768	KO21_RS10225	KO21_RS10225|ADP-ribose pyrophosphatase
2290191	T	C						Non coding
2294006	T	G	A	C	Yes	Y	S	2290285	2295417	KO21_RS11345	KO21_RS11345|cell surface protein, Gram positive anchor family
2369976	G	A			Yes	G	D	2369243	2370241	KO21_RS11700	KO21_RS11700|anion permease
2472666	A	C	T	G	No			2472186	2473574	KO21_RS12275	KO21_RS12275|ser/threonine protein phosphatase
2492662	T	C	A	G	Yes	Y	C	2491719	2492888	KO21_RS12385	KO21_RS12385|rod shape-determining protein RodA
2522887	C	T						Non coding
2563686	G	A	C	T	Yes	P	L	2561699	2564569	KO21_RS12710	KO21_RS12710|ABC-ATPase UvrA
2646677	G	A	C	T	No			2646647	2647261	KO21_RS13115	KO21_RS13115|membrane protein
2696861	C	T	G	A	Yes	R	H	2696155	2696988	KO21_RS13440	KO21_RS13440|50S ribosomal protein L2
2724054	G	A	C	T	No			2724048	2724527	KO21_RS13580	KO21_RS13580|GNAT family acetyltransferase
2749137	G	A	C	T	Yes	P	L	2747150	2749201	KO21_RS13700	KO21_RS13700|potassium-transporting ATPase B chain
2804109	A	C			Yes	S	R	2803953	2805086	KO21_RS13985	KO21_RS13985|glycerate kinase 2
2864065	T	A	T	A	Yes	Q	H	2863909	2865825	KO21_RS14235	KO21_RS14235|sugar transporter
aSNP position based on the reference genome CFSAN023463.
bThese SNPs are in genes encoded on the reverse strand.
