# Supplementary material for: Listeria monocytogenes in Stone Fruits Linked to a Multistate Outbreak: Enumeration of Cells and Whole-Genome Sequencing
Source: Appl Environ Microbiol. 2016 Nov 21;82(24):7030–40. doi: 10.1128/AEM.01486-16 (PMC5118914; doi:10.1128/AEM.01486-16)
Supplement: Supplemental material [file AEM.01486-16_zam999117554sd5.xls]

## Sheet: Sequence Data
Table S4. SNP matrix of serotype 1/2b isolates except CFSAN024093
Isolate ID		27582	31133	50749	120217	157454	175250	379265	742280	779114	807015	854799	913865	982800	1041879	1116073	1200639	1306096	1306097	1311070	1388763	1430547	1476543	1587429	1608248	1643463	1676894	1689932	1937119	1951241	2002758	2047120	2047121	2129959	2135332	2409376	2430505	2566614	2609814	2776399	2977600
CFSAN023459		A	G	G	G	C	T	C	A	G	C	T	G	A	T	A	G	A	A	C	T	C	C	A	C	T	G	C	C	G	G	A	G	G	G	A	C	A	G	A	G
CFSAN024084		.	.	.	A	.	.	.	T	.	T	.	T	.	C	.	A	.	.	.	G	.	.	T	.	.	.	.	.	.	.	.	.	.	.	C	.	.	.	G	.
CFSAN024085		.	.	.	.	.	.	.	T	.	.	.	T	.	C	.	.	G	G	.	G	.	.	T	.	.	.	.	.	.	.	.	.	.	.	C	T	.	.	G	.
CFSAN023879		.	.	.	.	T	.	.	.	.	.	.	.	.	.	.	.	.	.	.	.	.	.	T	.	.	.	.	.	.	.	G	T	A	.	.	.	.	.	G	.
CFSAN024092		.	.	T	.	.	.	.	T	.	.	.	T	.	C	.	.	G	G	.	G	.	.	T	.	.	.	.	.	.	.	.	.	.	.	C	.	.	.	G	.
CFSAN024083		.	.	.	.	.	.	.	T	.	T	A	T	.	C	.	.	.	.	.	G	.	.	T	.	.	.	.	.	.	.	.	.	.	.	C	.	.	.	G	.
CFSAN023490		.	.	.	.	.	.	T	T	.	.	.	T	.	C	T	.	.	.	.	G	.	.	T	.	.	.	.	.	.	T	.	.	.	A	C	.	.	.	G	A
CFSAN024081		.	.	.	.	.	.	T	T	.	.	.	T	.	C	T	.	.	.	.	G	.	.	T	.	.	.	.	.	.	T	.	.	.	.	C	.	.	.	G	A
CFSAN023476		.	A	.	.	.	.	.	T	.	.	.	.	.	.	.	.	.	.	.	.	.	.	T	.	.	.	.	.	A	.	.	.	.	.	.	.	G	.	G	.
CFSAN024087		.	.	.	.	.	.	T	T	.	.	.	T	.	C	T	.	.	.	.	G	.	.	T	.	.	.	.	.	.	T	.	.	.	.	C	.	.	.	G	A
CFSAN024079		.	.	.	.	.	.	.	T	.	.	.	T	.	C	.	.	G	G	.	G	.	.	T	.	.	.	.	.	.	.	.	.	.	.	C	.	.	.	G	.
CFSAN024088		.	.	.	.	.	.	.	T	.	.	.	T	.	C	.	.	G	G	.	G	.	.	T	.	A	.	.	.	.	.	.	.	.	.	C	.	.	.	G	.
CFSAN024091		.	.	.	.	.	.	.	T	.	.	.	.	.	.	.	.	.	.	T	.	.	.	T	.	.	.	.	.	.	.	.	.	.	.	.	.	.	A	G	.
CFSAN023457		.	.	.	.	.	.	T	T	.	.	.	T	.	C	T	.	.	.	.	G	.	.	T	.	.	.	.	.	.	T	.	.	.	.	C	.	.	.	G	A
CFSAN023882		.	.	.	.	.	.	T	T	.	.	.	T	.	C	T	.	.	.	.	G	.	.	T	.	.	.	.	.	.	T	.	.	.	.	C	.	.	.	G	A
CFSAN023881		.	.	.	.	.	.	.	T	.	.	.	T	.	C	.	.	G	G	.	G	.	.	T	.	.	.	.	.	.	.	.	.	.	.	C	.	.	.	G	.
CFSAN023880		.	.	.	.	.	.	.	.	.	.	.	.	G	.	.	.	.	.	.	.	.	.	.	.	.	.	.	.	.	.	.	.	.	.	.	.	.	.	.	.
CFSAN023505		.	.	.	.	.	.	.	T	.	.	.	T	.	C	.	.	G	G	.	G	.	.	T	.	.	.	.	.	.	.	.	.	.	.	C	.	.	.	G	.
CFSAN024078		G	.	.	.	.	.	.	T	C	.	.	T	.	C	.	.	.	.	.	G	.	.	T	.	.	.	.	.	.	.	.	.	.	.	C	.	.	.	G	.
CFSAN024090		.	.	.	.	.	.	.	T	.	.	.	T	.	C	.	.	.	.	.	G	.	.	T	.	.	.	.	.	.	.	.	.	.	.	C	.	.	.	G	.
CFSAN024080		.	.	.	.	.	.	.	.	.	.	.	.	.	.	.	.	.	.	.	.	T	T	T	.	.	T	.	.	.	.	.	.	.	.	.	.	.	.	G	.
CFSAN023460		.	.	.	.	.	.	.	T	.	.	.	T	.	C	.	.	G	G	.	G	.	.	T	.	.	.	.	.	.	.	.	.	.	.	C	.	.	.	G	.
CFSAN023488		.	.	.	.	.	.	T	T	.	.	.	T	.	C	T	.	.	.	.	G	.	.	T	.	.	.	.	.	.	T	.	.	.	.	C	.	.	.	G	A
CFSAN024086		.	.	.	.	.	.	T	T	.	.	.	T	.	C	T	.	.	.	.	G	.	.	T	.	.	.	.	.	.	T	.	.	.	.	C	.	.	.	G	A
CFSAN023477		.	.	.	.	.	C	T	T	.	.	.	T	.	C	T	.	.	.	.	G	.	.	T	T	.	.	T	G	.	T	.	.	.	.	C	.	.	.	G	A

## Sheet: Info
Title
Format
DataType	Nucleotide
25
Number Sites	40
Identical	.
Missing	?
Indel	-
