# Supplementary material for: Listeria monocytogenes in Stone Fruits Linked to a Multistate Outbreak: Enumeration of Cells and Whole-Genome Sequencing
Source: Appl Environ Microbiol. 2016 Nov 21;82(24):7030–40. doi: 10.1128/AEM.01486-16 (PMC5118914; doi:10.1128/AEM.01486-16)
Supplement: Supplemental material [file AEM.01486-16_zam999117554sd6.xlsx]

## Sheet: ResultsWithin
Table S5. SNPs, amino acid changes, and genes containing the SNPs and their encoded proteins among serotype 1/2b isolates except CFSAN024093
SNP positiona	Nucleotide in the	Nucleotide	Nucleotide in the	Nucleotide	NonSynonomous	Amino acid in the	Amino acid	Gene starta	Gene enda	Protein ID and function	Putative protein ID and function
	reference genome	change	reference genomeb	changeb		reference genome	change
27582	A	G			Yes	T	A	27177	27881	KO07_RS00125 | hypothetical protein
31133	G	A			No			30768	31643	KO07_RS00140 | LD-carboxypeptidase	KO07_RS00140|microcin C7 self-immunity protein (MccF)
50749	G	T			Yes	D	Y	50239	51018	KO07_RS00235 | phosphosugar-binding protein
120217c	G	A	C	T	No			118524	120305	KO07_RS00580 | multidrug ABC transporter ATP-binding protein
157454	C	T			No			156903	159242	KO07_RS00810 | ATP-dependent helicase	KO07_RS00810|ATP-dependent helicase
175250	T	C			Yes	I	T	174922	176916	KO07_RS00890 | methionine--tRNA ligase	KO07_RS00890|methionine--tRNA ligase
379265	C	T			Yes	H	S	379085	379369	KO07_RS01785 | hypothetical protein	KO07_RS01785|hypothetical protein
742280	A	T	T	A	Yes	S	T	742050	742613	KO07_RS03615 | hypothetical protein	KO07_RS03615|hypothetical protein
779114	G	C			Yes	V	L	778871	779917	KO07_RS03820 | flagellar hook protein
807015	C	T			Yes	A	V	806576	808381	KO07_RS03975 | glutamine--fructose-6-phosphate aminotransferase
854799	T	A			Yes	L	H	854156	858586	KO07_RS04215 | 2-hydroxyglutaryl-CoA dehydratase
913865	G	T	C	A	Yes	H	N	913722	914192	KO07_RS04480 | MarR family transcriptional regulator	KO07_RS04480|MarR family transcriptional regulator , PFAM MarR (PF01047), involved in the multiple antibiotic resistance
982800	A	G						noncoding
1041879	T	C			No			1041220	1042014	KO07_RS05150 | NAD(+) kinase	KO07_RS05150|NAD(+) kinase
1116073	A	T			No			1115801	1116802	KO07_RS05550 | cyclic pyranopterin monophosphate synthase	KO07_RS05550|cyclic pyranopterin monophosphate synthase
1200639	G	A			Yes	A	T	1200453	1201196	KO07_RS05970 | hypothetical protein
1306096	A	G	T	C	No			1305680	1306528	KO07_RS06530 | membrane protein	KO07_RS06530|hypothetical protein
1306097	A	G	T	C	Yes	W	R	1305680	1306528	KO07_RS06530 | membrane protein	KO07_RS06530|hypothetical protein
1311070	C	T						noncoding
1388763	T	G						noncoding
1430547	C	T			No			1430449	1431900	KO07_RS07155 | two-component sensor histidine kinase
1476543	C	T	G	A	Yes	W	Stop codon	1475522	1476790	KO07_RS07355 | alkaline phosphatase family protein
1587429	A	T			Yes	L	F	1586298	1588649	KO07_RS07895 | single-stranded-DNA-specific exonuclease RecJ	KO07_RS07895|single-stranded-DNA-specific exonuclease RecJ
1608248	C	T	G	A	Yes	G	R	1608021	1608908	KO07_RS08005 | cell shape-determining protein MreC	KO07_RS08005|cell shape-determining protein MreC
1643463	T	A	A	T	Yes	Q	L	1640717	1644043	KO07_RS08140 | DNA polymerase III subunit alpha
1676894	G	T	C	A	Yes	Q	K	1675905	1678256	KO07_RS08295 | DNA translocase FtsK
1689932	C	T	G	A	Yes	E	K	1689816	1690229	KO07_RS08370 | DNA mismatch repair protein MutT	KO07_RS08370|DNA mismatch repair protein MutT
1937119	C	G	G	C	Yes	G	A	1936188	1937420	KO07_RS09570 | peptidase T	KO07_RS09570|peptidase T
1951241	G	A	C	T	No			1949771	1952617	KO07_RS09665 | peptidoglycan-binding protein	KO07_RS09665|peptidoglycan-binding protein
2002758	G	T						noncoding
2047120	A	G			No			2044862	2047345	KO07_RS10130 | penicillin-binding protein	KO07_RS10130|penicillin-binding protein
2047121	G	T			Yes	A	S	2044862	2047345	KO07_RS10130 | penicillin-binding protein	KO07_RS10130|penicillin-binding protein
2129959	G	A	C	T	Yes	P	L	2129871	2130662	KO07_RS10520 | oxidoreductase	KO07_RS10520|oxidoreductase
2135332	G	A						noncoding
2409376	A	C	T	G	Yes	V	G	2408808	2409602	KO07_RS11850 | ABC transporter permease	KO07_RS11850|ABC transporter permease
2430505	C	T						noncoding
2566614	A	G			Yes	E	G	2566463	2566963	KO07_RS12795 | phosphatidylglycerophosphatase A	KO07_RS12795|phosphatidylglycerophosphatase A
2609814	G	A	C	T	Yes	T	I	2608742	2612017	KO07_RS13030 | glycosyl hydrolase family 31
2776399	A	G	T	C	No			2775886	2776683	KO07_RS13835 | cobalt ABC transporter permease	KO07_RS13835|cobalt ABC transporter permease
2977600	G	A	C	T	Yes	T	M	2976948	2977754	KO07_RS14850 | RpiR family transcriptional regulator	KO07_RS14850|RpiR family transcriptional regulator, PFAM Trp_repressor (PF01371)
aSNP position based on the reference genome CFSAN023463.
bThese SNPs are in genes encoded on the reverse strand.
cThe SNP is in the putative prophage region.
