# Supplementary material for: Listeria monocytogenes in Stone Fruits Linked to a Multistate Outbreak: Enumeration of Cells and Whole-Genome Sequencing
Source: Appl Environ Microbiol. 2016 Nov 21;82(24):7030–40. doi: 10.1128/AEM.01486-16 (PMC5118914; doi:10.1128/AEM.01486-16)
Supplement: Supplemental material [file AEM.01486-16_zam999117554sd7.xlsx]

## Sheet: Sheet1
Table S6. Coding sequences (CDS) of each prophage region identified by PHAST
CFSAN023463
Region 1, total : 26 CDS.
#	CDS_POSITION	BLAST_HIT	E-VALUE
1	complement(134411..136192a)	PHAGE_Bacill_SPBc2_NC_001884: ABC transporter; PP_00145; phage(gi9630145)	7e-35
2	complement(136185..137927)	PHAGE_Bacill_SPBc2_NC_001884: ABC transporter; PP_00146; phage(gi9630145)	4e-30
3	138070..138903	AraC family transcriptional regulator [Listeria monocytogenes serotype 7 str. SLCC2482]. gi|404285489|ref|YP_006692075.1|; PP_00147	4e-157
4	138938..140053	PHAGE_Acanth_moumouvirus_NC_020104: putative triacylglycerol lipase; PP_00148; phage(gi441432487)	3e-20
5	140169..140867	hypothetical protein LM5578_2907 [Listeria monocytogenes 08-5578]. gi|284803150|ref|YP_003415015.1|; PP_00149	3e-130
6	complement(140837..141532)	hypothetical protein LMOSLCC2482_0125 [Listeria monocytogenes serotype 7 str. SLCC2482]. gi|404285492|ref|YP_006692078.1|; PP_00150	3e-127
7	complement(141751..142203)	PHAGE_Lister_LP_101_NC_024387: DUF955 domain-containing protein; PP_00151; phage(gi658607842)	3e-33
8	complement(142209..142544)	PHAGE_Staphy_phinm2_NC_028913: cI-like repressor; PP_00152; phage(gi971755113)	8e-15
9	142761..143189	PHAGE_Lister_A118_NC_003216: gp61; PP_00153; phage(gi16798848)	5e-16
10	143201..143617	PHAGE_Lister_A118_NC_003216: gp66; PP_00154; phage(gi16798853)	5e-22
11	143915..144286	antigen B [Listeria monocytogenes serotype 7 str. SLCC2482]. gi|404285497|ref|YP_006692083.1|; PP_00155	6e-64
12	144299..144811	PHAGE_Strept_T12_NC_028700: major tail protein; PP_00156; phage(gi966201530)	1e-49
13	144859..145161	PHAGE_Strept_T12_NC_028700: hypothetical protein; PP_00157; phage(gi966201531)	2e-07
14	145203..145607	PHAGE_Strept_T12_NC_028700: hypothetical protein; PP_00158; phage(gi966201532)	4e-24
15	145594..147462	PHAGE_Propio_PHL092M00_NC_027385: tape measure protein; PP_00159; phage(gi849255457)	2e-48
16	147459..148277	PHAGE_Lister_A118_NC_003216: gp17; PP_00160; phage(gi16798800)	5e-44
17	148287..149423	PHAGE_Lister_A118_NC_003216: gp18; PP_00161; phage(gi16798801)	9e-48
18	149413..149712	hypothetical protein LM5578_2894 [Listeria monocytogenes 08-5578]. gi|284803137|ref|YP_003415002.1|; PP_00162	7e-49
19	149727..150302	Putative uncharacterized protein [Listeria monocytogenes serotype 4b str. LL195]. gi|424712994|ref|YP_007013709.1|; PP_00163	1e-103
20	150317..150796	PHAGE_Deep_s_D6E_NC_019544: tail fiber protein; PP_00164; phage(gi423262345)	4e-06
21	150793..151329	PHAGE_Lister_B025_NC_009812: gp19; PP_00165; phage(gi157325236)	6e-14
22	151348..151770	PHAGE_Bacill_WBeta_NC_007734: phage holin; PP_00166; phage(gi85701395)	6e-32
23	151751..152479	PHAGE_Bacill_SPP1_NC_004166: hypothetical protein SPP1p051; PP_00167; phage(gi22855096)	8e-37
24	complement(152517..154865)	PROPHAGE_Pseudo_PAO1: coat protein A of bacteriophage Pf1; PP_00168; phage(gi15595921)	4e-07
25	155059..155808	hypothetical protein LM5578_2887 [Listeria monocytogenes 08-5578]. gi|284803130|ref|YP_003414995.1|; PP_00169	1e-137
26	complement(155878..157386)	PHAGE_Phaeoc_virus_NC_021312: GMP reductase; PP_00170; phage(gi508181884)	2e-27
CFSAN023459
Region 1, total : 26 CDS.
#	CDS_POSITION	BLAST_HIT	E-VALUE
1	complement(118524..120305)	PHAGE_Bacill_SPBc2_NC_001884: ABC transporter; PP_00118; phage(gi9630145)	7e-35
2	complement(120298..122040)	PHAGE_Bacill_SPBc2_NC_001884: ABC transporter; PP_00119; phage(gi9630145)	3e-30
3	122183..123016	AraC family transcriptional regulator [Listeria monocytogenes serotype 7 str. SLCC2482]. gi|404285489|ref|YP_006692075.1|; PP_00120	2e-157
4	123051..124166	PHAGE_Acanth_moumouvirus_NC_020104: putative triacylglycerol lipase; PP_00121; phage(gi441432487)	1e-19
5	124282..124980	hypothetical protein LM5578_2907 [Listeria monocytogenes 08-5578]. gi|284803150|ref|YP_003415015.1|; PP_00122	3e-130
6	complement(124950..125645)	hypothetical protein LMOSLCC2482_0125 [Listeria monocytogenes serotype 7 str. SLCC2482]. gi|404285492|ref|YP_006692078.1|; PP_00123	3e-127
7	complement(125864..126316)	PHAGE_Lister_LP_101_NC_024387: DUF955 domain-containing protein; PP_00124; phage(gi658607842)	3e-33
8	complement(126322..126657)	PHAGE_Staphy_phinm2_NC_028913: cI-like repressor; PP_00125; phage(gi971755113)	8e-15
9	126874..127302	PHAGE_Lister_A118_NC_003216: gp61; PP_00126; phage(gi16798848)	5e-16
10	127314..127730	PHAGE_Lister_A118_NC_003216: gp66; PP_00127; phage(gi16798853)	3e-21
11	128007..128399	antigen B [Listeria monocytogenes serotype 7 str. SLCC2482]. gi|404285497|ref|YP_006692083.1|; PP_00128	9e-67
12	128412..128924	PHAGE_Strept_T12_NC_028700: major tail protein; PP_00129; phage(gi966201530)	1e-49
13	128972..129274	PHAGE_Strept_T12_NC_028700: hypothetical protein; PP_00130; phage(gi966201531)	2e-07
14	129328..129720	PHAGE_Strept_T12_NC_028700: hypothetical protein; PP_00131; phage(gi966201532)	7e-24
15	129707..131575	PHAGE_Propio_PHL092M00_NC_027385: tape measure protein; PP_00132; phage(gi849255457)	2e-48
16	131572..132390	PHAGE_Lister_A118_NC_003216: gp17; PP_00133; phage(gi16798800)	6e-44
17	132400..133536	PHAGE_Lister_A118_NC_003216: gp18; PP_00134; phage(gi16798801)	1e-47
18	133526..133825	hypothetical protein LM5578_2894 [Listeria monocytogenes 08-5578]. gi|284803137|ref|YP_003415002.1|; PP_00135	7e-49
19	133840..134415	hypothetical protein LMOL312_0130 [Listeria monocytogenes L312]. gi|406702905|ref|YP_006753259.1|; PP_00136	2e-103
20	134430..134909	PHAGE_Deep_s_D6E_NC_019544: tail fiber protein; PP_00137; phage(gi423262345)	2e-05
21	134906..135442	PHAGE_Lister_B025_NC_009812: gp19; PP_00138; phage(gi157325236)	4e-13
22	135461..135883	PHAGE_Bacill_WBeta_NC_007734: phage holin; PP_00139; phage(gi85701395)	8e-32
23	135864..136592	PHAGE_Bacill_SPP1_NC_004166: hypothetical protein SPP1p051; PP_00140; phage(gi22855096)	8e-37
24	complement(136630..138978)	PROPHAGE_Pseudo_PAO1: coat protein A of bacteriophage Pf1; PP_00141; phage(gi15595921)	4e-07
25	139172..139921	hypothetical protein LM5578_2887 [Listeria monocytogenes 08-5578]. gi|284803130|ref|YP_003414995.1|; PP_00142	1e-137
26	complement(139991..141499)	PHAGE_Phaeoc_virus_NC_021312: GMP reductase; PP_00143; phage(gi508181884)	2e-27
Region 2, total : 42 CDS.
#	CDS_POSITION	BLAST_HIT	E-VALUE
1	689648..689659	attL ACGGAGAAACGG	0.0
2	complement(689743..690894)	PHAGE_Lister_A006_NC_009815: gp28; PP_00666; phage(gi157325443)	3e-93
3	complement(690916..691629)	PHAGE_Lister_vB_LmoS_188_NC_028871: hypothetical protein; PP_00667; phage(gi971750828)	3e-39
4	complement(691684..692184)	hypothetical protein LM5578_0668 [Listeria monocytogenes 08-5578]. gi|284800920|ref|YP_003412785.1|; PP_00668	1e-69
5	complement(692185..692535)	PHAGE_Lister_vB_LmoS_293_NC_028929: CI-like repressor; PP_00669; phage(gi971756911)	3e-20
6	692689..692886	PHAGE_Lister_vB_LmoS_293_NC_028929: cro-like repressor DNA-binding protein; PP_00670; phage(gi971756912)	2e-12
7	692909..693235	PHAGE_Staphy_IME_SA4_NC_029025: hypothetical protein; PP_00671; phage(gi971766718)	2e-15
8	693408..694367	PHAGE_Staphy_phiSauS_IPLA88_NC_011614: hypothetical protein SauSIPLA88_gp17; PP_00672; phage(gi215401187)	3e-40
9	694448..694804	PHAGE_Lister_A006_NC_009815: gp54; PP_00673; phage(gi157325472)	1e-09
10	694871..695218	hypothetical protein LM5578_0674 [Listeria monocytogenes 08-5578]. gi|284800926|ref|YP_003412791.1|; PP_00674	3e-57
11	695215..695391	PHAGE_Lister_B054_NC_009813: gp60; PP_00675; phage(gi157325344)	5e-17
12	696121..696336	hypothetical protein [Listeria monocytogenes FSL R2-561]. gi|386051283|ref|YP_005969274.1|; PP_00676	5e-34
13	696415..697008	PHAGE_Lister_B025_NC_009812: gp51; PP_00677; phage(gi157325268)	6e-80
14	697136..697744	PHAGE_Lister_P35_NC_009814: gp53; PP_00678; phage(gi157325418)	9e-57
15	697756..698322	PHAGE_Lister_vB_LmoS_293_NC_028929: hypothetical protein; PP_00679; phage(gi971756929)	9e-21
16	698319..698780	PHAGE_Brocho_A9_NC_015253: gp39; PP_00680; phage(gi327197682)	6e-15
17	698959..699237	PHAGE_Lister_LP_030_2_NC_021539: hypothetical protein; PP_00681; phage(gi514051983)	5e-23
18	699238..699717	PHAGE_Lister_A006_NC_009815: gp53; PP_00682; phage(gi157325471)	3e-72
19	699749..699760	attL TAGATACTTATA	0.0
20	699786..699962	hypothetical protein LM5578_0686 [Listeria monocytogenes 08-5578]. gi|284800938|ref|YP_003412803.1|; PP_00683	1e-28
21	700022..700540	PHAGE_Paenib_PG1_NC_021558: positive control sigma-like factor; PP_00684; phage(gi514231248)	4e-07
22	700537..701079	PHAGE_Bacill_phIS3501_NC_019502: site-specific phage integrase; PP_00685; phage(gi422934319)	1e-50
23	701361..701588	hypothetical protein LM5578_0689 [Listeria monocytogenes 08-5578]. gi|284800941|ref|YP_003412806.1|; PP_00686	4e-35
24	701575..701889	hypothetical protein LM5578_0690 [Listeria monocytogenes 08-5578]. gi|284800942|ref|YP_003412807.1|; PP_00687	2e-51
25	701947..702087	hypothetical protein LM5578_0691 [Listeria monocytogenes 08-5578]. gi|284800943|ref|YP_003412808.1|; PP_00688	1e-17
26	702130..702141	attR TAGATACTTATA	0.0
27	702343..702870	PHAGE_Strept_pyogenes_315_2_NC_004585: hypothetical protein SpyM3_0947; PP_00689; phage(gi28876231)	3e-35
28	702863..704590	PHAGE_Staphy_StB20_NC_019915: TerL; PP_00690; phage(gi431809765)	1e-154
29	704597..704797	PHAGE_Strept_pyogenes_315_2_NC_004585: hypothetical protein SpyM3_0945; PP_00691; phage(gi28876229)	5e-05
30	704800..706035	PHAGE_Staphy_phiRS7_NC_022914: portal protein; PP_00692; phage(gi560185961)	2e-84
31	706032..706598	PHAGE_Staphy_phiRS7_NC_022914: prohead protease; PP_00693; phage(gi560185962)	8e-43
32	706662..707831	PHAGE_Entero_IME_EFm1_NC_024356: capsid protein; PP_00694; phage(gi658310465)	3e-51
33	707880..708218	PHAGE_Staphy_StB20_like_NC_028821: head-tail connector protein; PP_00695; phage(gi971746488)	5e-14
34	708188..708508	PHAGE_Entero_IME_EF4_NC_023551: head-tail adaptor protein; PP_00696; phage(gi589893036)	4e-07
35	708502..708867	PHAGE_Lactob_Lrm1_NC_011104: head-tail joining protein; PP_00697; phage(gi195661209)	5e-14
36	708870..709268	hypothetical protein LM5578_0700 [Listeria monocytogenes 08-5578]. gi|284800952|ref|YP_003412817.1|; PP_00698	3e-69
37	709289..709864	PHAGE_Lactob_LF1_NC_019486: major tail protein; PP_00699; phage(gi418489394)	2e-28
38	709954..710301	hypothetical protein LM5578_0702 [Listeria monocytogenes 08-5578]. gi|284800954|ref|YP_003412819.1|; PP_00700	3e-59
39	710498..714697	PHAGE_Lister_A006_NC_009815: gp15; PP_00701; phage(gi157325429)	2e-154
40	714690..716933	PHAGE_Lister_A006_NC_009815: gp16; PP_00702; phage(gi157325430)	5e-51
41	716939..719230	PHAGE_Lister_A006_NC_009815: gp17; PP_00703; phage(gi157325431)	2e-44
42	719223..720284	PHAGE_Lister_A006_NC_009815: gp17; PP_00704; phage(gi157325431)	9e-103
43	720317..720688	PHAGE_Lister_A118_NC_003216: gp23; PP_00705; phage(gi16798806)	1e-62
44	720701..720982	PHAGE_Lister_A118_NC_003216: holin; PP_00706; phage(gi16798807)	3e-47
45	720982..721827	PHAGE_Lister_A006_NC_009815: PlyA006; PP_00707; phage(gi157325435)	3e-41
46	722048..722059	attR ACGGAGAAACGG	0.0
Region 3, total : 12 CDS.
#	CDS_POSITION	BLAST_HIT	E-VALUE
1	1799035..1799046	attL TATTTTTTACAT	0.0
2	complement(1799139..1800689)	PHAGE_Lactob_phiPYB5_NC_027982: putative integrase; PP_01767; phage(gi937456185)	3e-30
3	complement(1800691..1801107)	hypothetical protein smi_1714 [Streptococcus mitis B6]. gi|289168547|ref|YP_003446816.1|; PP_01768	2e-24
4	complement(1801104..1802657)	PHAGE_Staphy_phiMR11_NC_010147: integrase; PP_01769; phage(gi162290108)	6e-27
5	complement(1802718..1802891)	hypothetical protein EFAU004_01600 [Enterococcus faecium Aus0004]. gi|383328918|ref|YP_005354802.1|; PP_01770	2e-05
6	complement(1803192..1804229)	hypothetical protein [Lactococcus lactis subsp. cremoris A76]. gi|385837990|ref|YP_005875620.1|; PP_01771	4e-178
7	complement(1804342..1805256)	PHAGE_Leucon_1_A4_NC_027987: phage-related amidase; PP_01772; phage(gi937533154)	8e-25
8	complement(1805246..1805662)	PHAGE_Clostr_vB_CpeS_CP51_NC_021325: putative holin; PP_01773; phage(gi509140062)	9e-27
9	complement(1805708..1806127)	PHAGE_Lactob_iA2_NC_028830: hypothetical protein; PP_01774; phage(gi971747645)	7e-06
10	complement(1806114..1806275)	hypothetical; PP_01775	0.0
11	complement(1806288..1810340)	PHAGE_Lactob_iA2_NC_028830: tail protein; PP_01776; phage(gi971747644)	3e-78
12	complement(1810337..1811029)	PHAGE_Lactob_iA2_NC_028830: tail protein; PP_01777; phage(gi971747643)	2e-17
13	complement(1811045..1813606)	PHAGE_Strept_pyogenes_315_3_NC_004586: putative human platelet-binding protein; PP_01778; phage(gi28876274)	2e-75
14	1826710..1826721	attR TATTTTTTACAT	0.0
Region 4, total : 66 CDS.
#	CDS_POSITION	BLAST_HIT	E-VALUE
1	2439092..2439104	attL ATAACGGGATGAG	0.0
2	complement(2453775..2454008)	PHAGE_Lister_vB_LmoS_293_NC_028929: hypothetical protein; PP_02385; phage(gi971756904)	2e-34
3	2454449..2454631	PHAGE_Lister_LP_101_NC_024387: hypothetical protein LP101_026; PP_02386; phage(gi658607836)	3e-26
4	2454890..2455678	PHAGE_Lister_A006_NC_009815: gp21; PP_02387; phage(gi157325436)	1e-154
5	complement(2455719..2456570)	PHAGE_Lister_LP_101_NC_024387: putative endolysin; PP_02388; phage(gi658607831)	3e-157
6	complement(2456570..2456851)	PHAGE_Lister_A118_NC_003216: holin; PP_02389; phage(gi16798807)	1e-46
7	complement(2456864..2457229)	PHAGE_Lister_A118_NC_003216: gp23; PP_02390; phage(gi16798806)	1e-62
8	complement(2457257..2457415)	PHAGE_Lister_A118_NC_003216: gp22; PP_02391; phage(gi16798805)	1e-22
9	complement(2457420..2457737)	PHAGE_Lister_A118_NC_003216: gp21; PP_02392; phage(gi16798804)	2e-57
10	complement(2457749..2458822)	PHAGE_Lister_vB_LmoS_293_NC_028929: hypothetical protein; PP_02393; phage(gi971756896)	3e-65
11	complement(2458822..2459850)	PHAGE_Lister_vB_LmoS_293_NC_028929: pectin lyase fold containing protein; PP_02394; phage(gi971756895)	1e-41
12	complement(2459851..2460876)	PHAGE_Lister_vB_LmoS_293_NC_028929: putative tail endopeptidase; PP_02395; phage(gi971756894)	5e-118
13	complement(2460885..2461703)	PHAGE_Lister_vB_LmoS_293_NC_028929: tail component protein; PP_02396; phage(gi971756893)	7e-75
14	complement(2461705..2467068)	PHAGE_Lister_vB_LmoS_293_NC_028929: tail tape-measure protein; PP_02397; phage(gi971756892)	0.0
15	complement(2467084..2467683)	PHAGE_Lister_vB_LmoS_293_NC_028929: hypothetical protein; PP_02398; phage(gi971756891)	4e-74
16	complement(2467689..2468111)	PHAGE_Lister_vB_LmoS_293_NC_028929: hypothetical protein; PP_02399; phage(gi971756890)	8e-71
17	complement(2468163..2468456)	PHAGE_Lister_vB_LmoS_293_NC_028929: Ig-like virion protein; PP_02400; phage(gi971756889)	1e-41
18	complement(2468425..2468862)	PHAGE_Lister_vB_LmoS_293_NC_028929: putative tail shaft protein Tsh; PP_02401; phage(gi971756888)	2e-79
19	complement(2468865..2469272)	PHAGE_Lister_vB_LmoS_293_NC_028929: minor capsid protein; PP_02402; phage(gi971756887)	2e-69
20	complement(2469272..2469610)	PHAGE_Lister_vB_LmoS_293_NC_028929: minor capsid protein; PP_02403; phage(gi971756886)	1e-54
21	complement(2469610..2469972)	PHAGE_Lister_vB_LmoS_293_NC_028929: minor capsid protein; PP_02404; phage(gi971756885)	8e-61
22	complement(2469972..2470367)	PHAGE_Lister_vB_LmoS_293_NC_028929: head-tail connector protein; PP_02405; phage(gi971756884)	2e-57
23	complement(2470369..2470527)	PHAGE_Lister_vB_LmoS_293_NC_028929: hypothetical protein; PP_02406; phage(gi971756883)	1e-18
24	complement(2470527..2471426)	PHAGE_Lister_vB_LmoS_293_NC_028929: main capsid protein; PP_02407; phage(gi971756882)	3e-160
25	complement(2471450..2472019)	PHAGE_Lister_vB_LmoS_293_NC_028929: capsid scaffolding protein; PP_02408; phage(gi971756881)	2e-69
26	complement(2472098..2473237)	PHAGE_Lister_vB_LmoS_293_NC_028929: minor capsid protein; PP_02409; phage(gi971756880)	0.0
27	complement(2473243..2474688)	PHAGE_Lister_vB_LmoS_293_NC_028929: portal protein; PP_02410; phage(gi971756879)	0.0
28	complement(2474746..2476077)	PHAGE_Lister_vB_LmoS_293_NC_028929: terminase large subunit; PP_02411; phage(gi971756878)	0.0
29	complement(2476046..2476588)	PHAGE_Lister_vB_LmoS_293_NC_028929: terminase small subunit; PP_02412; phage(gi971756877)	6e-91
30	complement(2476646..2476909)	PHAGE_Entero_vB_IME197_NC_028671: hypothetical protein; PP_02413; phage(gi966199011)	5e-36
31	complement(2476936..2477235)	PHAGE_Strept_SMP_NC_008721: hypothetical protein; PP_02414; phage(gi119953780)	2e-10
32	complement(2477630..2478064)	PHAGE_Lister_A118_NC_003216: gp66; PP_02415; phage(gi16798853)	6e-75
33	complement(2478087..2478212)	PHAGE_Lister_vB_LmoS_293_NC_028929: hypothetical protein; PP_02416; phage(gi971756944)	6e-15
34	complement(2478205..2478588)	PHAGE_Lister_vB_LmoS_293_NC_028929: hypothetical protein; PP_02417; phage(gi971756943)	1e-62
35	complement(2478592..2478867)	PHAGE_Lister_vB_LmoS_293_NC_028929: hypothetical protein; PP_02418; phage(gi971756942)	3e-38
36	complement(2478941..2479132)	PHAGE_Lister_vB_LmoS_293_NC_028929: hypothetical protein; PP_02419; phage(gi971756941)	1e-28
37	complement(2479151..2479633)	PHAGE_Lister_vB_LmoS_293_NC_028929: single-stranded DNA-binding protein; PP_02420; phage(gi971756940)	1e-78
38	complement(2479630..2480214)	PHAGE_Lister_P35_NC_009814: gp38; PP_02421; phage(gi157325403)	4e-76
39	complement(2480230..2480577)	PHAGE_Lister_LMTA_148_NC_024787: hypothetical protein; PP_02422; phage(gi682123300)	1e-57
40	complement(2480591..2480818)	PHAGE_Lister_vB_LmoS_293_NC_028929: RNA-binding protein; PP_02423; phage(gi971756938)	1e-36
41	complement(2481022..2481732)	PHAGE_Lister_LMSP_25_NC_024360: hypothetical protein; PP_02424; phage(gi658307328)	3e-63
42	complement(2481729..2481902)	PHAGE_Lister_vB_LmoS_293_NC_028929: phenylalanyl-tRNA synthetase subunit beta; PP_02425; phage(gi971756934)	2e-25
43	complement(2481903..2482424)	PHAGE_Lister_LP_030_3_NC_024384: YopX-like protein; PP_02426; phage(gi658607644)	2e-36
44	complement(2482421..2482975)	PHAGE_Lister_vB_LmoS_293_NC_028929: hypothetical protein; PP_02427; phage(gi971756929)	4e-29
45	complement(2482972..2483652)	PHAGE_Lister_B025_NC_009812: gp44; PP_02428; phage(gi157325261)	5e-124
46	complement(2483665..2484609)	PHAGE_Bacill_BCJA1c_NC_006557: integrase; PP_02429; phage(gi56694872)	6e-52
47	complement(2484620..2485333)	PHAGE_Lister_B025_NC_009812: gp42; PP_02430; phage(gi157325259)	2e-130
48	complement(2485330..2486241)	PHAGE_Lister_vB_LmoS_293_NC_028929: DnaD domain protein; PP_02431; phage(gi971756925)	1e-160
49	complement(2486262..2487077)	PHAGE_Lister_vB_LmoS_293_NC_028929: recombinational DNA repair protein RecT; PP_02432; phage(gi971756924)	4e-153
50	complement(2487077..2488036)	PHAGE_Lister_vB_LmoS_293_NC_028929: recombination-related protein; PP_02433; phage(gi971756923)	3e-177
51	complement(2488268..2488456)	PHAGE_Lister_vB_LmoS_293_NC_028929: hypothetical protein; PP_02434; phage(gi971756922)	3e-21
52	complement(2488564..2488779)	PHAGE_Lister_A118_NC_003216: gp44; PP_02435; phage(gi16798831)	5e-30
53	complement(2488776..2489309)	PHAGE_Lister_vB_LmoS_293_NC_028929: DNA-binding domain-containing protein; PP_02436; phage(gi971756920)	9e-81
54	complement(2489431..2490210)	PHAGE_Lister_vB_LmoS_293_NC_028929: antirepressor protein; PP_02437; phage(gi971756919)	1e-117
55	2490274..2490516	PHAGE_Lister_vB_LmoS_293_NC_028929: hypothetical protein; PP_02438; phage(gi971756918)	4e-39
56	complement(2490509..2490670)	PHAGE_Lister_vB_LmoS_293_NC_028929: hypothetical protein; PP_02439; phage(gi971756917)	5e-22
57	complement(2490702..2490983)	PHAGE_Lister_vB_LmoS_293_NC_028929: hypothetical protein; PP_02440; phage(gi971756916)	4e-41
58	complement(2490980..2491216)	PHAGE_Lister_LP_030_3_NC_024384: hypothetical protein LP030-3_062; PP_02441; phage(gi658607697)	4e-39
59	complement(2491256..2491540)	PHAGE_Lister_vB_LmoS_293_NC_028929: hypothetical protein; PP_02442; phage(gi971756915)	3e-48
60	complement(2491552..2491746)	PHAGE_Lister_vB_LmoS_293_NC_028929: hypothetical protein; PP_02443; phage(gi971756914)	6e-29
61	complement(2491767..2492000)	PHAGE_Lister_A500_NC_009810: gp34; PP_02444; phage(gi157324993)	2e-33
62	2492163..2492639	PHAGE_Lister_A500_NC_009810: gp33; PP_02445; phage(gi157324992)	4e-60
63	2492796..2492963	hypothetical protein LMM7_2704 [Listeria monocytogenes M7]. gi|386027991|ref|YP_005948767.1|; PP_02446	8e-23
64	2493011..2493023	attR ATAACGGGATGAG	0.0
65	2493019..2493600	PHAGE_Lister_vB_LmoS_293_NC_028929: hypothetical protein; PP_02447; phage(gi971756908)	3e-05
66	2493685..2494560	PHAGE_Lister_vB_LmoS_293_NC_028929: hypothetical protein; PP_02448; phage(gi971756907)	4e-72
67	2494624..2495982	PHAGE_Lister_A118_NC_003216: putative integrase; PP_02449; phage(gi16798814)	0.0
68	2495973..2496449	competence transcription factor [Listeria monocytogenes FSL R2-561]. gi|386051304|ref|YP_005969295.1|; PP_02450	1e-87
69	complement(2496504..2496851)	PHAGE_Clostr_phiCD211_NC_029048: putative RepR; repressor; PP_02451; phage(gi981220864)	3e-07
a Postion numbers are based on complete sequence of CFSAN023463 and CFSAN023459. Coding sequences on complement strand is noted as complement

## Sheet: Sheet2
Region 1, total : 26 CDS.
#	CDS_POSITION	BLAST_HIT	E-VALUE
1	complement(134411..136192)	PHAGE_Bacill_SPBc2_NC_001884: ABC transporter; PP_00145; phage(gi9630145)	7e-35
2	complement(136185..137927)	PHAGE_Bacill_SPBc2_NC_001884: ABC transporter; PP_00146; phage(gi9630145)	4e-30
3	138070..138903	AraC family transcriptional regulator [Listeria monocytogenes serotype 7 str. SLCC2482]. gi|404285489|ref|YP_006692075.1|; PP_00147	4e-157
4	138938..140053	PHAGE_Acanth_moumouvirus_NC_020104: putative triacylglycerol lipase; PP_00148; phage(gi441432487)	3e-20
5	140169..140867	hypothetical protein LM5578_2907 [Listeria monocytogenes 08-5578]. gi|284803150|ref|YP_003415015.1|; PP_00149	3e-130
6	complement(140837..141532)	hypothetical protein LMOSLCC2482_0125 [Listeria monocytogenes serotype 7 str. SLCC2482]. gi|404285492|ref|YP_006692078.1|; PP_00150	3e-127
7	complement(141751..142203)	PHAGE_Lister_LP_101_NC_024387: DUF955 domain-containing protein; PP_00151; phage(gi658607842)	3e-33
8	complement(142209..142544)	PHAGE_Staphy_phinm2_NC_028913: cI-like repressor; PP_00152; phage(gi971755113)	8e-15
9	142761..143189	PHAGE_Lister_A118_NC_003216: gp61; PP_00153; phage(gi16798848)	5e-16
10	143201..143617	PHAGE_Lister_A118_NC_003216: gp66; PP_00154; phage(gi16798853)	5e-22
11	143915..144286	antigen B [Listeria monocytogenes serotype 7 str. SLCC2482]. gi|404285497|ref|YP_006692083.1|; PP_00155	6e-64
12	144299..144811	PHAGE_Strept_T12_NC_028700: major tail protein; PP_00156; phage(gi966201530)	1e-49
13	144859..145161	PHAGE_Strept_T12_NC_028700: hypothetical protein; PP_00157; phage(gi966201531)	2e-07
14	145203..145607	PHAGE_Strept_T12_NC_028700: hypothetical protein; PP_00158; phage(gi966201532)	4e-24
15	145594..147462	PHAGE_Propio_PHL092M00_NC_027385: tape measure protein; PP_00159; phage(gi849255457)	2e-48
16	147459..148277	PHAGE_Lister_A118_NC_003216: gp17; PP_00160; phage(gi16798800)	5e-44
17	148287..149423	PHAGE_Lister_A118_NC_003216: gp18; PP_00161; phage(gi16798801)	9e-48
18	149413..149712	hypothetical protein LM5578_2894 [Listeria monocytogenes 08-5578]. gi|284803137|ref|YP_003415002.1|; PP_00162	7e-49
19	149727..150302	Putative uncharacterized protein [Listeria monocytogenes serotype 4b str. LL195]. gi|424712994|ref|YP_007013709.1|; PP_00163	1e-103
20	150317..150796	PHAGE_Deep_s_D6E_NC_019544: tail fiber protein; PP_00164; phage(gi423262345)	4e-06
21	150793..151329	PHAGE_Lister_B025_NC_009812: gp19; PP_00165; phage(gi157325236)	6e-14
22	151348..151770	PHAGE_Bacill_WBeta_NC_007734: phage holin; PP_00166; phage(gi85701395)	6e-32
23	151751..152479	PHAGE_Bacill_SPP1_NC_004166: hypothetical protein SPP1p051; PP_00167; phage(gi22855096)	8e-37
24	complement(152517..154865)	PROPHAGE_Pseudo_PAO1: coat protein A of bacteriophage Pf1; PP_00168; phage(gi15595921)	4e-07
25	155059..155808	hypothetical protein LM5578_2887 [Listeria monocytogenes 08-5578]. gi|284803130|ref|YP_003414995.1|; PP_00169	1e-137
26	complement(155878..157386)	PHAGE_Phaeoc_virus_NC_021312: GMP reductase; PP_00170; phage(gi508181884)	2e-27
