# Supplementary material for: Listeria monocytogenes in Stone Fruits Linked to a Multistate Outbreak: Enumeration of Cells and Whole-Genome Sequencing
Source: Appl Environ Microbiol. 2016 Nov 21;82(24):7030–40. doi: 10.1128/AEM.01486-16 (PMC5118914; doi:10.1128/AEM.01486-16)
Supplement: Supplemental material [file AEM.01486-16_zam999117554sd8.xlsx]

## Sheet: Sheet1
Table S7. Putative methylation patterns of the two complete genomes identified by PacBio® SMRT sequencing
Enzyme	Recognition sequencea	Restriction modification	Methylation type	Percentage of strands detected
CFSAN023463
M.Lmo23463I (354006-356582b)	TTAGNNNNNNTTC	Type I	m6A	100%/99.6%c
CFSAN023459
Lmo23459II (562677-564266)	TAGRAGd	Type II	m6A	99.1%/0%
M.Lmo23459I (1845095-1847839)	TACBNNNNNNGTNGe	Type I	m6A	87.7%/92.4%
a Recognition site is in bold
b Gene location in the complete genome
c Top strand/complementary strand. Values refer to the percentages of strands that contained the methylation.
d R - A or G;
e B - C or G or T
